# Supplementary material for: Sum It Up for Me: A Novel Workshop in the Synthesis of Comprehensive Summary Statements for Pediatric Residents
Source: MedEdPORTAL. 2025 Nov 18;21:11555. doi: 10.15766/mep_2374-8265.11555 (PMC12623508; doi:10.15766/mep_2374-8265.11555)
Supplement: Supplementary file 1 — Participant Presurvey With Case.docxSum It Up For Me With Instructor Guide in Notes.pptxSmall-Group Cases for Instructors.docSmall-Group Cases for Learners.docParticipant Postsurvey With Case.docxSummary Statement Scoring Rubric.docx [file mep_2374-8265.11555-s001.zip]

Archive with 7 entries (7 files):
- C. Small-Group Cases for Instructors.doc
- D. Small-Group Cases for Learners.doc
- E. Participant Postsurvey With Case.docx
- F. Summary Statement Scoring Rubric.docx
- A. Participant Presurvey With Case.docx
- B. Sum It Up For Me With Instructor Guide in Notes.pptx
- _Educational Summary Report_11555.pdf
